# Supplementary material for: Myocarditis Following COVID-19 Vaccination: Cardiac Imaging Findings in 118 Studies
Source: Tomography. 2022 Jul 30;8(4):1959–73. doi: 10.3390/tomography8040164 (PMC9416085; doi:10.3390/tomography8040164)
Supplement: Supplementary file 1 [file tomography-08-00164-s001.zip]

Archive with 1 entries (1 files):
- tomography-1777867-supplementary.pdf
